# Supplementary material for: EPR-Effect Enhancers Strongly Potentiate Tumor-Targeted Delivery of Nanomedicines to Advanced Cancers: Further Extension to Enhancement of the Therapeutic Effect
Source: J Pers Med. 2021 May 28;11(6):487. doi: 10.3390/jpm11060487 (PMC8229906; doi:10.3390/jpm11060487)
Supplement: Supplementary file 1 [file jpm-11-00487-s001.zip]

Archive with 1 entries (1 files):
- jpm-1208499-supplementary.pdf
